# Supplementary material for: Two Novel Schiff Base Manganese Complexes as Bifunctional Electrocatalysts for CO2 Reduction and Water Oxidation
Source: Molecules. 2023 Jan 20;28(3):1074. doi: 10.3390/molecules28031074 (PMC9920694; doi:10.3390/molecules28031074)
Supplement: Supplementary file 1 [file molecules-28-01074-s001.zip]

Archive with 1 entries (1 files):
- molecules-2166486-supplementary.pdf
